# Supplementary material for: Morphological, molecular characterization, plant pathogenicity and biocontrol of Cladosporium complex groups associated with faba beans
Source: Sci Rep. 2021 Jul 9;11:14183. doi: 10.1038/s41598-021-93123-w (PMC8270977; doi:10.1038/s41598-021-93123-w)
Supplement: Supplementary file 1 — Supplementary Information 1. [file 41598_2021_93123_MOESM1_ESM.txt]

LOCUS       SVUCc1                   252 bp    DNA     linear   PLN 09-MAY-2021
DEFINITION  UNVERIFIED: Cladosporium cladosporioides extrachromosomal.
ACCESSION   SVUCc1
VERSION
KEYWORDS    UNVERIFIED.
SOURCE      Cladosporium cladosporioides
  ORGANISM  Cladosporium cladosporioides
            Eukaryota; Fungi; Dikarya; Ascomycota; Pezizomycotina;
            Dothideomycetes; Dothideomycetidae; Cladosporiales;
            Cladosporiaceae; Cladosporium.
REFERENCE   1  (bases 1 to 252)
  AUTHORS   El-Dawy,E.G.A.M.
  TITLE     Morphological, molecular characterization, plant pathogenicity and
            biocontrol of Cladosporium complex groups associated with faba
            beans
  JOURNAL   unpublished
REFERENCE   2  (bases 1 to 252)
  AUTHORS   El-Dawy,E.G.A.M.
  TITLE     Direct Submission
  JOURNAL   Submitted (09-MAY-2021) botany, south valley university, qena,
            Qena, Egypt 83523, Egypt
COMMENT     GenBank staff is unable to verify sequence and/or annotation
            provided by the submitter.
            Bankit Comment: TOTAL # OF SEQS:6
            
            ##Assembly-Data-START##
            Sequencing Technology :: Sanger dideoxy sequencing
            ##Assembly-Data-END##
FEATURES             Location/Qualifiers
     source          1..252
                     /organism="Cladosporium cladosporioides"
                     /mol_type="genomic DNA"
                     /db_xref="taxon:29917"
                     /note="extrachromosomal"
BASE COUNT       40 a     85 c     57 g     70 t
ORIGIN      
        1 agtctaaaga cacctgtttc gcccatctcg caattccgag ctgacactct tcccagcttc
       61 cattgtcggc agaccccgtc accatgggta tgcattctcc ccgcgagcct ccctgtcgcg
      121 cgcagccaat tctaacccct ccgcagtatc atgatcggta tgggccagaa ggactcgtaa
      181 atatttttta cctcttttgc ccctctttct gggcgggggt gcgtgttcgg tttttccccc
      241 ctcgccggtg gt
//
LOCUS       SVUCc2                   184 bp    DNA     linear   PLN 09-MAY-2021
DEFINITION  UNVERIFIED: Cladosporium cladosporioides extrachromosomal.
ACCESSION   SVUCc2
VERSION
KEYWORDS    UNVERIFIED.
SOURCE      Cladosporium cladosporioides
  ORGANISM  Cladosporium cladosporioides
            Eukaryota; Fungi; Dikarya; Ascomycota; Pezizomycotina;
            Dothideomycetes; Dothideomycetidae; Cladosporiales;
            Cladosporiaceae; Cladosporium.
REFERENCE   1  (bases 1 to 184)
  AUTHORS   El-Dawy,E.G.A.M.
  TITLE     Morphological, molecular characterization, plant pathogenicity and
            biocontrol of Cladosporium complex groups associated with faba
            beans
  JOURNAL   unpublished
REFERENCE   2  (bases 1 to 184)
  AUTHORS   El-Dawy,E.G.A.M.
  TITLE     Direct Submission
  JOURNAL   Submitted (09-MAY-2021) botany, south valley university, qena,
            Qena, Egypt 83523, Egypt
COMMENT     GenBank staff is unable to verify sequence and/or annotation
            provided by the submitter.
            Bankit Comment: TOTAL # OF SEQS:6
            
            ##Assembly-Data-START##
            Sequencing Technology :: Sanger dideoxy sequencing
            ##Assembly-Data-END##
FEATURES             Location/Qualifiers
     source          1..184
                     /organism="Cladosporium cladosporioides"
                     /mol_type="genomic DNA"
                     /db_xref="taxon:29917"
                     /note="extrachromosomal"
BASE COUNT       36 a     65 c     39 g     44 t
ORIGIN      
        1 ttcgtagtct aagacacctg tttcgcccat ctcgcaattc cgagctgaca ctcttcccag
       61 cttccattgt cggcagaccc cgtcaccatg ggtatgcatt ctccccgcga gcctccctgt
      121 cgcgcgcagc caattctaac ccctccgcag tatcatgatc ggtatgggcc agaaggactc
      181 gtaa
//
LOCUS       SVUCc3                   198 bp    DNA     linear   PLN 09-MAY-2021
DEFINITION  UNVERIFIED: Cladosporium cladosporioides extrachromosomal.
ACCESSION   SVUCc3
VERSION
KEYWORDS    UNVERIFIED.
SOURCE      Cladosporium cladosporioides
  ORGANISM  Cladosporium cladosporioides
            Eukaryota; Fungi; Dikarya; Ascomycota; Pezizomycotina;
            Dothideomycetes; Dothideomycetidae; Cladosporiales;
            Cladosporiaceae; Cladosporium.
REFERENCE   1  (bases 1 to 198)
  AUTHORS   El-Dawy,E.G.A.M.
  TITLE     Morphological, molecular characterization, plant pathogenicity and
            biocontrol of Cladosporium complex groups associated with faba
            beans
  JOURNAL   unpublished
REFERENCE   2  (bases 1 to 198)
  AUTHORS   El-Dawy,E.G.A.M.
  TITLE     Direct Submission
  JOURNAL   Submitted (09-MAY-2021) botany, south valley university, qena,
            Qena, Egypt 83523, Egypt
COMMENT     GenBank staff is unable to verify sequence and/or annotation
            provided by the submitter.
            Bankit Comment: TOTAL # OF SEQS:6
            
            ##Assembly-Data-START##
            Sequencing Technology :: Sanger dideoxy sequencing
            ##Assembly-Data-END##
FEATURES             Location/Qualifiers
     source          1..198
                     /organism="Cladosporium cladosporioides"
                     /mol_type="genomic DNA"
                     /db_xref="taxon:29917"
                     /note="extrachromosomal"
BASE COUNT       44 a     65 c     41 g     48 t
ORIGIN      
        1 gaatttaacc gtaagttctt aaagacacct gtttctcgcc catctcgcaa gttccgagct
       61 gatactcttc ccagctaaca ttgtcggcag accccgtcac catgggtatg cattctcccc
      121 gcgagcctcc ctgtcgcgcg cagccgattc taacccctcc gcagtatcat gatcggtatg
      181 ggccaaaagg actcgtaa
//
LOCUS       SVUCc4                   186 bp    DNA     linear   PLN 09-MAY-2021
DEFINITION  UNVERIFIED: Cladosporium cladosporioides extrachromosomal.
ACCESSION   SVUCc4
VERSION
KEYWORDS    UNVERIFIED.
SOURCE      Cladosporium cladosporioides
  ORGANISM  Cladosporium cladosporioides
            Eukaryota; Fungi; Dikarya; Ascomycota; Pezizomycotina;
            Dothideomycetes; Dothideomycetidae; Cladosporiales;
            Cladosporiaceae; Cladosporium.
REFERENCE   1  (bases 1 to 186)
  AUTHORS   El-Dawy,E.G.A.M.
  TITLE     Morphological, molecular characterization, plant pathogenicity and
            biocontrol of Cladosporium complex groups associated with faba
            beans
  JOURNAL   unpublished
REFERENCE   2  (bases 1 to 186)
  AUTHORS   El-Dawy,E.G.A.M.
  TITLE     Direct Submission
  JOURNAL   Submitted (09-MAY-2021) botany, south valley university, qena,
            Qena, Egypt 83523, Egypt
COMMENT     GenBank staff is unable to verify sequence and/or annotation
            provided by the submitter.
            Bankit Comment: TOTAL # OF SEQS:6
            
            ##Assembly-Data-START##
            Sequencing Technology :: Sanger dideoxy sequencing
            ##Assembly-Data-END##
FEATURES             Location/Qualifiers
     source          1..186
                     /organism="Cladosporium cladosporioides"
                     /mol_type="genomic DNA"
                     /db_xref="taxon:29917"
                     /note="extrachromosomal"
BASE COUNT       38 a     65 c     39 g     44 t
ORIGIN      
        1 tccgtagtct aaagacacct gtttcgccca tctcgcaatt ccgagctgat actcttccca
       61 gcttccattg tcggcagacc ccgtcaccat gggtatgcat tctccccgcg agcctccctg
      121 tcgcgcgcag ccaattctaa cccctccgca gtatcatgat cggtatgggc cagaaaggac
      181 tcgtaa
//
LOCUS       SVUCc5                   185 bp    DNA     linear   PLN 09-MAY-2021
DEFINITION  UNVERIFIED: Cladosporium cladosporioides extrachromosomal.
ACCESSION   SVUCc5
VERSION
KEYWORDS    UNVERIFIED.
SOURCE      Cladosporium cladosporioides
  ORGANISM  Cladosporium cladosporioides
            Eukaryota; Fungi; Dikarya; Ascomycota; Pezizomycotina;
            Dothideomycetes; Dothideomycetidae; Cladosporiales;
            Cladosporiaceae; Cladosporium.
REFERENCE   1  (bases 1 to 185)
  AUTHORS   El-Dawy,E.G.A.M.
  TITLE     Morphological, molecular characterization, plant pathogenicity and
            biocontrol of Cladosporium complex groups associated with faba
            beans
  JOURNAL   unpublished
REFERENCE   2  (bases 1 to 185)
  AUTHORS   El-Dawy,E.G.A.M.
  TITLE     Direct Submission
  JOURNAL   Submitted (09-MAY-2021) botany, south valley university, qena,
            Qena, Egypt 83523, Egypt
COMMENT     GenBank staff is unable to verify sequence and/or annotation
            provided by the submitter.
            Bankit Comment: TOTAL # OF SEQS:6
            
            ##Assembly-Data-START##
            Sequencing Technology :: Sanger dideoxy sequencing
            ##Assembly-Data-END##
FEATURES             Location/Qualifiers
     source          1..185
                     /organism="Cladosporium cladosporioides"
                     /mol_type="genomic DNA"
                     /db_xref="taxon:29917"
                     /note="extrachromosomal"
BASE COUNT       36 a     65 c     40 g     44 t
ORIGIN      
        1 gttcgtagtc taagacacct gtttcgccca tctcgcaatt ccgagctgac actcttccca
       61 gcttccattg tcggcagacc ccgtcaccat gggtatgcat tctccccgcg agcctccctg
      121 tcgcgcgcag ccaattctaa cccctccgca gtatcatgat cggtatgggc cagaaggact
      181 cgtaa
//
LOCUS       SVUCc6                   184 bp    DNA     linear   PLN 09-MAY-2021
DEFINITION  UNVERIFIED: Cladosporium cladosporioides extrachromosomal.
ACCESSION   SVUCc6
VERSION
KEYWORDS    UNVERIFIED.
SOURCE      Cladosporium cladosporioides
  ORGANISM  Cladosporium cladosporioides
            Eukaryota; Fungi; Dikarya; Ascomycota; Pezizomycotina;
            Dothideomycetes; Dothideomycetidae; Cladosporiales;
            Cladosporiaceae; Cladosporium.
REFERENCE   1  (bases 1 to 184)
  AUTHORS   El-Dawy,E.G.A.M.
  TITLE     Morphological, molecular characterization, plant pathogenicity and
            biocontrol of Cladosporium complex groups associated with faba
            beans
  JOURNAL   unpublished
REFERENCE   2  (bases 1 to 184)
  AUTHORS   El-Dawy,E.G.A.M.
  TITLE     Direct Submission
  JOURNAL   Submitted (09-MAY-2021) botany, south valley university, qena,
            Qena, Egypt 83523, Egypt
COMMENT     GenBank staff is unable to verify sequence and/or annotation
            provided by the submitter.
            Bankit Comment: TOTAL # OF SEQS:6
            
            ##Assembly-Data-START##
            Sequencing Technology :: Sanger dideoxy sequencing
            ##Assembly-Data-END##
FEATURES             Location/Qualifiers
     source          1..184
                     /organism="Cladosporium cladosporioides"
                     /mol_type="genomic DNA"
                     /db_xref="taxon:29917"
                     /note="extrachromosomal"
BASE COUNT       37 a     65 c     38 g     44 t
ORIGIN      
        1 tccgtagtct aagacacctg tttcgcccat ctcgcaattc cgagctgaca ctcttcccag
       61 cttccattgt cggcagaccc cgtcaccatg ggtatgcatt ccccccgcga gcctctttat
      121 cgcgcgcagc cagttctaac ccctccgcag tatcatgatc ggtatgggcc aaaaggactc
      181 gtaa
//
