# Supplementary material for: Morphological, molecular characterization, plant pathogenicity and biocontrol of Cladosporium complex groups associated with faba beans
Source: Sci Rep. 2021 Jul 9;11:14183. doi: 10.1038/s41598-021-93123-w (PMC8270977; doi:10.1038/s41598-021-93123-w)
Supplement: Supplementary file 2 — Supplementary Information 2. [file 41598_2021_93123_MOESM2_ESM.txt]

LOCUS       SVUCl7                   171 bp    DNA     linear   PLN 09-MAY-2021
DEFINITION  UNVERIFIED: Cladosporium limoniforme extrachromosomal.
ACCESSION   SVUCl7
VERSION
KEYWORDS    UNVERIFIED.
SOURCE      Cladosporium limoniforme
  ORGANISM  Cladosporium limoniforme
            Eukaryota; Fungi; Dikarya; Ascomycota; Pezizomycotina;
            Dothideomycetes; Dothideomycetidae; Cladosporiales;
            Cladosporiaceae; Cladosporium.
REFERENCE   1  (bases 1 to 171)
  AUTHORS   El-Dawy,E.G.A.M.
  TITLE     Morphological, molecular characterization, plant pathogenicity and
            biocontrol of Cladosporium complex groups associated with faba
            beans
  JOURNAL   unpublished
REFERENCE   2  (bases 1 to 171)
  AUTHORS   El-Dawy,E.G.A.M.
  TITLE     Direct Submission
  JOURNAL   Submitted (09-MAY-2021) botany, south valley university, qena,
            Qena, Egypt 83523, Egypt
COMMENT     GenBank staff is unable to verify sequence and/or annotation
            provided by the submitter.
            Bankit Comment: TOTAL # OF SEQS:17
            
            ##Assembly-Data-START##
            Sequencing Technology :: Sanger dideoxy sequencing
            ##Assembly-Data-END##
FEATURES             Location/Qualifiers
     source          1..171
                     /organism="Cladosporium limoniforme"
                     /mol_type="genomic DNA"
                     /db_xref="taxon:1758467"
                     /note="extrachromosomal"
BASE COUNT       39 a     60 c     36 g     36 t
ORIGIN      
        1 aaacaccttt cctgcgcccg tgccagacgg ccagctgaca acatcctagc ttccattgtc
       61 ggcagacccc gtcaccatgg gtatgctcca ccactctccc ttcgacgcca tcagttccaa
      121 tgtctaaccg cagcacagta tcatgatcgg tatgggccag aaggactcgt a
//
LOCUS       SVUCl8                   180 bp    DNA     linear   PLN 09-MAY-2021
DEFINITION  UNVERIFIED: Cladosporium limoniforme extrachromosomal.
ACCESSION   SVUCl8
VERSION
KEYWORDS    UNVERIFIED.
SOURCE      Cladosporium limoniforme
  ORGANISM  Cladosporium limoniforme
            Eukaryota; Fungi; Dikarya; Ascomycota; Pezizomycotina;
            Dothideomycetes; Dothideomycetidae; Cladosporiales;
            Cladosporiaceae; Cladosporium.
REFERENCE   1  (bases 1 to 180)
  AUTHORS   El-Dawy,E.G.A.M.
  TITLE     Morphological, molecular characterization, plant pathogenicity and
            biocontrol of Cladosporium complex groups associated with faba
            beans
  JOURNAL   unpublished
REFERENCE   2  (bases 1 to 180)
  AUTHORS   El-Dawy,E.G.A.M.
  TITLE     Direct Submission
  JOURNAL   Submitted (09-MAY-2021) botany, south valley university, qena,
            Qena, Egypt 83523, Egypt
COMMENT     GenBank staff is unable to verify sequence and/or annotation
            provided by the submitter.
            Bankit Comment: TOTAL # OF SEQS:17
            
            ##Assembly-Data-START##
            Sequencing Technology :: Sanger dideoxy sequencing
            ##Assembly-Data-END##
FEATURES             Location/Qualifiers
     source          1..180
                     /organism="Cladosporium limoniforme"
                     /mol_type="genomic DNA"
                     /db_xref="taxon:1758467"
                     /note="extrachromosomal"
BASE COUNT       43 a     62 c     37 g     38 t
ORIGIN      
        1 gtagtccaaa aacacctttc ctgcgccctg ccagacggcc agctgacaac atcctagctt
       61 ccattgtcgg cagaccccgt caccatgggt atgctccacc actctccctt cgacgccatc
      121 agttccaatg tctaaccgca gcacagtatc atgatcggta tgggccagaa ggactcgtaa
//
LOCUS       SVUCl9                   170 bp    DNA     linear   PLN 09-MAY-2021
DEFINITION  UNVERIFIED: Cladosporium limoniforme extrachromosomal.
ACCESSION   SVUCl9
VERSION
KEYWORDS    UNVERIFIED.
SOURCE      Cladosporium limoniforme
  ORGANISM  Cladosporium limoniforme
            Eukaryota; Fungi; Dikarya; Ascomycota; Pezizomycotina;
            Dothideomycetes; Dothideomycetidae; Cladosporiales;
            Cladosporiaceae; Cladosporium.
REFERENCE   1  (bases 1 to 170)
  AUTHORS   El-Dawy,E.G.A.M.
  TITLE     Morphological, molecular characterization, plant pathogenicity and
            biocontrol of Cladosporium complex groups associated with faba
            beans
  JOURNAL   unpublished
REFERENCE   2  (bases 1 to 170)
  AUTHORS   El-Dawy,E.G.A.M.
  TITLE     Direct Submission
  JOURNAL   Submitted (09-MAY-2021) botany, south valley university, qena,
            Qena, Egypt 83523, Egypt
COMMENT     GenBank staff is unable to verify sequence and/or annotation
            provided by the submitter.
            Bankit Comment: TOTAL # OF SEQS:17
            
            ##Assembly-Data-START##
            Sequencing Technology :: Sanger dideoxy sequencing
            ##Assembly-Data-END##
FEATURES             Location/Qualifiers
     source          1..170
                     /organism="Cladosporium limoniforme"
                     /mol_type="genomic DNA"
                     /db_xref="taxon:1758467"
                     /note="extrachromosomal"
BASE COUNT       39 a     60 c     35 g     36 t
ORIGIN      
        1 acacctttcc tgcgccctgc cagacggcca gctgacaaca tcctagcttc cattgtcggc
       61 agaccccgtc accatgggta tgctccacca ctctcccttc gacgccatca gttccaatgt
      121 ctaaccgcag cacagtatca tgatcggtat gggccagaaa ggactcgtaa
//
LOCUS       SVUCl10                  183 bp    DNA     linear   PLN 09-MAY-2021
DEFINITION  UNVERIFIED: Cladosporium limoniforme extrachromosomal.
ACCESSION   SVUCl10
VERSION
KEYWORDS    UNVERIFIED.
SOURCE      Cladosporium limoniforme
  ORGANISM  Cladosporium limoniforme
            Eukaryota; Fungi; Dikarya; Ascomycota; Pezizomycotina;
            Dothideomycetes; Dothideomycetidae; Cladosporiales;
            Cladosporiaceae; Cladosporium.
REFERENCE   1  (bases 1 to 183)
  AUTHORS   El-Dawy,E.G.A.M.
  TITLE     Morphological, molecular characterization, plant pathogenicity and
            biocontrol of Cladosporium complex groups associated with faba
            beans
  JOURNAL   unpublished
REFERENCE   2  (bases 1 to 183)
  AUTHORS   El-Dawy,E.G.A.M.
  TITLE     Direct Submission
  JOURNAL   Submitted (09-MAY-2021) botany, south valley university, qena,
            Qena, Egypt 83523, Egypt
COMMENT     GenBank staff is unable to verify sequence and/or annotation
            provided by the submitter.
            Bankit Comment: TOTAL # OF SEQS:17
            
            ##Assembly-Data-START##
            Sequencing Technology :: Sanger dideoxy sequencing
            ##Assembly-Data-END##
FEATURES             Location/Qualifiers
     source          1..183
                     /organism="Cladosporium limoniforme"
                     /mol_type="genomic DNA"
                     /db_xref="taxon:1758467"
                     /note="extrachromosomal"
BASE COUNT       45 a     61 c     37 g     40 t
ORIGIN      
        1 ttcgtagtcc aaaaacacct ttcctgcgcc ctgccagacg gccagctgac aacattatag
       61 cttccattgt cggcagaccc cgtcaccatg ggtatgctcc accactctcc cttcgacgcc
      121 atcagttcca atgtctaacc gcagcacagt atcatgatcg gtatgggcca gaaggactcg
      181 aaa
//
LOCUS       SVUCl11                  182 bp    DNA     linear   PLN 09-MAY-2021
DEFINITION  UNVERIFIED: Cladosporium limoniforme extrachromosomal.
ACCESSION   SVUCl11
VERSION
KEYWORDS    UNVERIFIED.
SOURCE      Cladosporium limoniforme
  ORGANISM  Cladosporium limoniforme
            Eukaryota; Fungi; Dikarya; Ascomycota; Pezizomycotina;
            Dothideomycetes; Dothideomycetidae; Cladosporiales;
            Cladosporiaceae; Cladosporium.
REFERENCE   1  (bases 1 to 182)
  AUTHORS   El-Dawy,E.G.A.M.
  TITLE     Morphological, molecular characterization, plant pathogenicity and
            biocontrol of Cladosporium complex groups associated with faba
            beans
  JOURNAL   unpublished
REFERENCE   2  (bases 1 to 182)
  AUTHORS   El-Dawy,E.G.A.M.
  TITLE     Direct Submission
  JOURNAL   Submitted (09-MAY-2021) botany, south valley university, qena,
            Qena, Egypt 83523, Egypt
COMMENT     GenBank staff is unable to verify sequence and/or annotation
            provided by the submitter.
            Bankit Comment: TOTAL # OF SEQS:17
            
            ##Assembly-Data-START##
            Sequencing Technology :: Sanger dideoxy sequencing
            ##Assembly-Data-END##
FEATURES             Location/Qualifiers
     source          1..182
                     /organism="Cladosporium limoniforme"
                     /mol_type="genomic DNA"
                     /db_xref="taxon:1758467"
                     /note="extrachromosomal"
BASE COUNT       43 a     63 c     37 g     39 t
ORIGIN      
        1 tcgtagtcca aaaacacctt tcctgcgccc tgccagacgg ccagctgaca acatcctagc
       61 ttccattgtc ggcagacccc gtcaccatgg gtatgctcca ccactctccc ttcgacgcca
      121 tcagttccaa tgtctaaccg cagcacagta tcatgatcgg tatgggccag aaggactcgt
      181 aa
//
LOCUS       SVUCl12                  185 bp    DNA     linear   PLN 09-MAY-2021
DEFINITION  UNVERIFIED: Cladosporium limoniforme extrachromosomal.
ACCESSION   SVUCl12
VERSION
KEYWORDS    UNVERIFIED.
SOURCE      Cladosporium limoniforme
  ORGANISM  Cladosporium limoniforme
            Eukaryota; Fungi; Dikarya; Ascomycota; Pezizomycotina;
            Dothideomycetes; Dothideomycetidae; Cladosporiales;
            Cladosporiaceae; Cladosporium.
REFERENCE   1  (bases 1 to 185)
  AUTHORS   El-Dawy,E.G.A.M.
  TITLE     Morphological, molecular characterization, plant pathogenicity and
            biocontrol of Cladosporium complex groups associated with faba
            beans
  JOURNAL   unpublished
REFERENCE   2  (bases 1 to 185)
  AUTHORS   El-Dawy,E.G.A.M.
  TITLE     Direct Submission
  JOURNAL   Submitted (09-MAY-2021) botany, south valley university, qena,
            Qena, Egypt 83523, Egypt
COMMENT     GenBank staff is unable to verify sequence and/or annotation
            provided by the submitter.
            Bankit Comment: TOTAL # OF SEQS:17
            
            ##Assembly-Data-START##
            Sequencing Technology :: Sanger dideoxy sequencing
            ##Assembly-Data-END##
FEATURES             Location/Qualifiers
     source          1..185
                     /organism="Cladosporium limoniforme"
                     /mol_type="genomic DNA"
                     /db_xref="taxon:1758467"
                     /note="extrachromosomal"
BASE COUNT       45 a     64 c     37 g     39 t
ORIGIN      
        1 tccgtagtcc aaaaacacct ttcctgcgcc ctgccagacg gccagctgac aacatcctag
       61 cttccattgt cggcagaccc cgtcaccatg ggtatgctcc accactctcc cttcgacgcc
      121 atcagttcca atgtctaacc gcagcacagt atcatgatcg gtatgggcca gaaaggactc
      181 gtaaa
//
LOCUS       SVUCl13                  184 bp    DNA     linear   PLN 09-MAY-2021
DEFINITION  UNVERIFIED: Cladosporium limoniforme extrachromosomal.
ACCESSION   SVUCl13
VERSION
KEYWORDS    UNVERIFIED.
SOURCE      Cladosporium limoniforme
  ORGANISM  Cladosporium limoniforme
            Eukaryota; Fungi; Dikarya; Ascomycota; Pezizomycotina;
            Dothideomycetes; Dothideomycetidae; Cladosporiales;
            Cladosporiaceae; Cladosporium.
REFERENCE   1  (bases 1 to 184)
  AUTHORS   El-Dawy,E.G.A.M.
  TITLE     Morphological, molecular characterization, plant pathogenicity and
            biocontrol of Cladosporium complex groups associated with faba
            beans
  JOURNAL   unpublished
REFERENCE   2  (bases 1 to 184)
  AUTHORS   El-Dawy,E.G.A.M.
  TITLE     Direct Submission
  JOURNAL   Submitted (09-MAY-2021) botany, south valley university, qena,
            Qena, Egypt 83523, Egypt
COMMENT     GenBank staff is unable to verify sequence and/or annotation
            provided by the submitter.
            Bankit Comment: TOTAL # OF SEQS:17
            
            ##Assembly-Data-START##
            Sequencing Technology :: Sanger dideoxy sequencing
            ##Assembly-Data-END##
FEATURES             Location/Qualifiers
     source          1..184
                     /organism="Cladosporium limoniforme"
                     /mol_type="genomic DNA"
                     /db_xref="taxon:1758467"
                     /note="extrachromosomal"
BASE COUNT       46 a     61 c     37 g     40 t
ORIGIN      
        1 cgtaagtcca aaaaacacct ttcctgcgcc ctgccagacg gccagctgac aacattatag
       61 cttccattgt cggcagaccc cgtcaccatg ggtatgctcc accactctcc cttcgacgcc
      121 atcagttcca atgtctaacc gcagcacagt atcatgatcg gtatgggcca gaaaggactc
      181 gtat
//
LOCUS       SVUCl14                  185 bp    DNA     linear   PLN 09-MAY-2021
DEFINITION  UNVERIFIED: Cladosporium limoniforme extrachromosomal.
ACCESSION   SVUCl14
VERSION
KEYWORDS    UNVERIFIED.
SOURCE      Cladosporium limoniforme
  ORGANISM  Cladosporium limoniforme
            Eukaryota; Fungi; Dikarya; Ascomycota; Pezizomycotina;
            Dothideomycetes; Dothideomycetidae; Cladosporiales;
            Cladosporiaceae; Cladosporium.
REFERENCE   1  (bases 1 to 185)
  AUTHORS   El-Dawy,E.G.A.M.
  TITLE     Morphological, molecular characterization, plant pathogenicity and
            biocontrol of Cladosporium complex groups associated with faba
            beans
  JOURNAL   unpublished
REFERENCE   2  (bases 1 to 185)
  AUTHORS   El-Dawy,E.G.A.M.
  TITLE     Direct Submission
  JOURNAL   Submitted (09-MAY-2021) botany, south valley university, qena,
            Qena, Egypt 83523, Egypt
COMMENT     GenBank staff is unable to verify sequence and/or annotation
            provided by the submitter.
            Bankit Comment: TOTAL # OF SEQS:17
            
            ##Assembly-Data-START##
            Sequencing Technology :: Sanger dideoxy sequencing
            ##Assembly-Data-END##
FEATURES             Location/Qualifiers
     source          1..185
                     /organism="Cladosporium limoniforme"
                     /mol_type="genomic DNA"
                     /db_xref="taxon:1758467"
                     /note="extrachromosomal"
BASE COUNT       45 a     63 c     37 g     40 t
ORIGIN      
        1 ttcgtagtcc aaaaaacacc tttcctgcgc cctgccagac ggccagctga caacatccta
       61 gcttccattg tcggcagacc ccgtcaccat gggtatgctc caccactctc ccttcgacgc
      121 catcagttcc aatgtctaac cgcagcacag tatcatgatc ggtatgggcc agaaggactc
      181 gtaaa
//
LOCUS       SVUCl15                  181 bp    DNA     linear   PLN 09-MAY-2021
DEFINITION  UNVERIFIED: Cladosporium limoniforme extrachromosomal.
ACCESSION   SVUCl15
VERSION
KEYWORDS    UNVERIFIED.
SOURCE      Cladosporium limoniforme
  ORGANISM  Cladosporium limoniforme
            Eukaryota; Fungi; Dikarya; Ascomycota; Pezizomycotina;
            Dothideomycetes; Dothideomycetidae; Cladosporiales;
            Cladosporiaceae; Cladosporium.
REFERENCE   1  (bases 1 to 181)
  AUTHORS   El-Dawy,E.G.A.M.
  TITLE     Morphological, molecular characterization, plant pathogenicity and
            biocontrol of Cladosporium complex groups associated with faba
            beans
  JOURNAL   unpublished
REFERENCE   2  (bases 1 to 181)
  AUTHORS   El-Dawy,E.G.A.M.
  TITLE     Direct Submission
  JOURNAL   Submitted (09-MAY-2021) botany, south valley university, qena,
            Qena, Egypt 83523, Egypt
COMMENT     GenBank staff is unable to verify sequence and/or annotation
            provided by the submitter.
            Bankit Comment: TOTAL # OF SEQS:17
            
            ##Assembly-Data-START##
            Sequencing Technology :: Sanger dideoxy sequencing
            ##Assembly-Data-END##
FEATURES             Location/Qualifiers
     source          1..181
                     /organism="Cladosporium limoniforme"
                     /mol_type="genomic DNA"
                     /db_xref="taxon:1758467"
                     /note="extrachromosomal"
BASE COUNT       43 a     63 c     37 g     38 t
ORIGIN      
        1 cgtagtccaa aaacaccttt cctgcgccct gccagacggc cagctgacaa catcctagct
       61 tccattgtcg gcagaccccg tcaccatggg tatgctccac cactctccct tcgacgccat
      121 cagttccaat gtctaaccgc agcacagtat catgatcggt atgggccaga aggactcgta
      181 a
//
LOCUS       SVUCl16                  185 bp    DNA     linear   PLN 09-MAY-2021
DEFINITION  UNVERIFIED: Cladosporium limoniforme extrachromosomal.
ACCESSION   SVUCl16
VERSION
KEYWORDS    UNVERIFIED.
SOURCE      Cladosporium limoniforme
  ORGANISM  Cladosporium limoniforme
            Eukaryota; Fungi; Dikarya; Ascomycota; Pezizomycotina;
            Dothideomycetes; Dothideomycetidae; Cladosporiales;
            Cladosporiaceae; Cladosporium.
REFERENCE   1  (bases 1 to 185)
  AUTHORS   El-Dawy,E.G.A.M.
  TITLE     Morphological, molecular characterization, plant pathogenicity and
            biocontrol of Cladosporium complex groups associated with faba
            beans
  JOURNAL   unpublished
REFERENCE   2  (bases 1 to 185)
  AUTHORS   El-Dawy,E.G.A.M.
  TITLE     Direct Submission
  JOURNAL   Submitted (09-MAY-2021) botany, south valley university, qena,
            Qena, Egypt 83523, Egypt
COMMENT     GenBank staff is unable to verify sequence and/or annotation
            provided by the submitter.
            Bankit Comment: TOTAL # OF SEQS:17
            
            ##Assembly-Data-START##
            Sequencing Technology :: Sanger dideoxy sequencing
            ##Assembly-Data-END##
FEATURES             Location/Qualifiers
     source          1..185
                     /organism="Cladosporium limoniforme"
                     /mol_type="genomic DNA"
                     /db_xref="taxon:1758467"
                     /note="extrachromosomal"
BASE COUNT       46 a     62 c     37 g     40 t
ORIGIN      
        1 tccgtagtcc aaaaaacacc tttcctgcgc cctgccagac ggccagctga caacattata
       61 gcttccattg tcggcagacc ccgtcaccat gggtatgctc caccactctc ccttcgacgc
      121 catcagttcc aatgtctaac cgcagcacag tatcatgatc ggtatgggcc agaaaggact
      181 cgtaa
//
LOCUS       SVUCl17                  184 bp    DNA     linear   PLN 09-MAY-2021
DEFINITION  UNVERIFIED: Cladosporium limoniforme extrachromosomal.
ACCESSION   SVUCl17
VERSION
KEYWORDS    UNVERIFIED.
SOURCE      Cladosporium limoniforme
  ORGANISM  Cladosporium limoniforme
            Eukaryota; Fungi; Dikarya; Ascomycota; Pezizomycotina;
            Dothideomycetes; Dothideomycetidae; Cladosporiales;
            Cladosporiaceae; Cladosporium.
REFERENCE   1  (bases 1 to 184)
  AUTHORS   El-Dawy,E.G.A.M.
  TITLE     Morphological, molecular characterization, plant pathogenicity and
            biocontrol of Cladosporium complex groups associated with faba
            beans
  JOURNAL   unpublished
REFERENCE   2  (bases 1 to 184)
  AUTHORS   El-Dawy,E.G.A.M.
  TITLE     Direct Submission
  JOURNAL   Submitted (09-MAY-2021) botany, south valley university, qena,
            Qena, Egypt 83523, Egypt
COMMENT     GenBank staff is unable to verify sequence and/or annotation
            provided by the submitter.
            Bankit Comment: TOTAL # OF SEQS:17
            
            ##Assembly-Data-START##
            Sequencing Technology :: Sanger dideoxy sequencing
            ##Assembly-Data-END##
FEATURES             Location/Qualifiers
     source          1..184
                     /organism="Cladosporium limoniforme"
                     /mol_type="genomic DNA"
                     /db_xref="taxon:1758467"
                     /note="extrachromosomal"
BASE COUNT       41 a     64 c     40 g     39 t
ORIGIN      
        1 tccgtagtcc agccgcacct ttcctgcgcc ctgccagacg ggaagctgac aacatcctag
       61 cttccattgt cggcagaccc cgtcaccatg ggtatgctcc accactctcc cttcgacgcc
      121 atcagttcca atgtctaacc gcagcacagt atcatgatcg gtatgggcca gaaggactcg
      181 taaa
//
LOCUS       SVUCl18                  183 bp    DNA     linear   PLN 09-MAY-2021
DEFINITION  UNVERIFIED: Cladosporium limoniforme extrachromosomal.
ACCESSION   SVUCl18
VERSION
KEYWORDS    UNVERIFIED.
SOURCE      Cladosporium limoniforme
  ORGANISM  Cladosporium limoniforme
            Eukaryota; Fungi; Dikarya; Ascomycota; Pezizomycotina;
            Dothideomycetes; Dothideomycetidae; Cladosporiales;
            Cladosporiaceae; Cladosporium.
REFERENCE   1  (bases 1 to 183)
  AUTHORS   El-Dawy,E.G.A.M.
  TITLE     Morphological, molecular characterization, plant pathogenicity and
            biocontrol of Cladosporium complex groups associated with faba
            beans
  JOURNAL   unpublished
REFERENCE   2  (bases 1 to 183)
  AUTHORS   El-Dawy,E.G.A.M.
  TITLE     Direct Submission
  JOURNAL   Submitted (09-MAY-2021) botany, south valley university, qena,
            Qena, Egypt 83523, Egypt
COMMENT     GenBank staff is unable to verify sequence and/or annotation
            provided by the submitter.
            Bankit Comment: TOTAL # OF SEQS:17
            
            ##Assembly-Data-START##
            Sequencing Technology :: Sanger dideoxy sequencing
            ##Assembly-Data-END##
FEATURES             Location/Qualifiers
     source          1..183
                     /organism="Cladosporium limoniforme"
                     /mol_type="genomic DNA"
                     /db_xref="taxon:1758467"
                     /note="extrachromosomal"
BASE COUNT       45 a     61 c     37 g     40 t
ORIGIN      
        1 tcgtaagtcc aaaaacacct ttcctgcgcc ctgccagacg gccagctgac aacattatag
       61 cttccattgt cggcagaccc cgtcaccatg ggtatgctcc accactctcc cttcgacgcc
      121 atcagttcca atgtctaacc gcagcacagt atcatgatcg gtatgggcca gaaggactcg
      181 taa
//
LOCUS       SVUCl19                  181 bp    DNA     linear   PLN 09-MAY-2021
DEFINITION  UNVERIFIED: Cladosporium limoniforme extrachromosomal.
ACCESSION   SVUCl19
VERSION
KEYWORDS    UNVERIFIED.
SOURCE      Cladosporium limoniforme
  ORGANISM  Cladosporium limoniforme
            Eukaryota; Fungi; Dikarya; Ascomycota; Pezizomycotina;
            Dothideomycetes; Dothideomycetidae; Cladosporiales;
            Cladosporiaceae; Cladosporium.
REFERENCE   1  (bases 1 to 181)
  AUTHORS   El-Dawy,E.G.A.M.
  TITLE     Morphological, molecular characterization, plant pathogenicity and
            biocontrol of Cladosporium complex groups associated with faba
            beans
  JOURNAL   unpublished
REFERENCE   2  (bases 1 to 181)
  AUTHORS   El-Dawy,E.G.A.M.
  TITLE     Direct Submission
  JOURNAL   Submitted (09-MAY-2021) botany, south valley university, qena,
            Qena, Egypt 83523, Egypt
COMMENT     GenBank staff is unable to verify sequence and/or annotation
            provided by the submitter.
            Bankit Comment: TOTAL # OF SEQS:17
            
            ##Assembly-Data-START##
            Sequencing Technology :: Sanger dideoxy sequencing
            ##Assembly-Data-END##
FEATURES             Location/Qualifiers
     source          1..181
                     /organism="Cladosporium limoniforme"
                     /mol_type="genomic DNA"
                     /db_xref="taxon:1758467"
                     /note="extrachromosomal"
BASE COUNT       44 a     63 c     37 g     37 t
ORIGIN      
        1 cgtagtccaa aaacaccttt cctgcgccct gccagacggc cagctgacaa catcctagct
       61 tccattgtcg gcagaccccg tcaccatggg tatgctccac cactctccct tcgacgccat
      121 cagttccaaa gtctaaccgc agcacagtat catgatcggt atgggccaga aggactcgta
      181 a
//
LOCUS       SVUCl20                  181 bp    DNA     linear   PLN 09-MAY-2021
DEFINITION  UNVERIFIED: Cladosporium limoniforme extrachromosomal.
ACCESSION   SVUCl20
VERSION
KEYWORDS    UNVERIFIED.
SOURCE      Cladosporium limoniforme
  ORGANISM  Cladosporium limoniforme
            Eukaryota; Fungi; Dikarya; Ascomycota; Pezizomycotina;
            Dothideomycetes; Dothideomycetidae; Cladosporiales;
            Cladosporiaceae; Cladosporium.
REFERENCE   1  (bases 1 to 181)
  AUTHORS   El-Dawy,E.G.A.M.
  TITLE     Morphological, molecular characterization, plant pathogenicity and
            biocontrol of Cladosporium complex groups associated with faba
            beans
  JOURNAL   unpublished
REFERENCE   2  (bases 1 to 181)
  AUTHORS   El-Dawy,E.G.A.M.
  TITLE     Direct Submission
  JOURNAL   Submitted (09-MAY-2021) botany, south valley university, qena,
            Qena, Egypt 83523, Egypt
COMMENT     GenBank staff is unable to verify sequence and/or annotation
            provided by the submitter.
            Bankit Comment: TOTAL # OF SEQS:17
            
            ##Assembly-Data-START##
            Sequencing Technology :: Sanger dideoxy sequencing
            ##Assembly-Data-END##
FEATURES             Location/Qualifiers
     source          1..181
                     /organism="Cladosporium limoniforme"
                     /mol_type="genomic DNA"
                     /db_xref="taxon:1758467"
                     /note="extrachromosomal"
BASE COUNT       44 a     61 c     37 g     39 t
ORIGIN      
        1 cgtaagtcca aaacaccttt cctgcgccct gccagacggc cagctgacaa cattatagct
       61 tccattgtcg gcagaccccg tcaccatggg tatgctccac cactctccct tcgacgccat
      121 cagttccaat gtctaaccgc agcacagtat catgatcggt atgggccaga aggactcgta
      181 a
//
LOCUS       SVUCl21                  182 bp    DNA     linear   PLN 09-MAY-2021
DEFINITION  UNVERIFIED: Cladosporium limoniforme extrachromosomal.
ACCESSION   SVUCl21
VERSION
KEYWORDS    UNVERIFIED.
SOURCE      Cladosporium limoniforme
  ORGANISM  Cladosporium limoniforme
            Eukaryota; Fungi; Dikarya; Ascomycota; Pezizomycotina;
            Dothideomycetes; Dothideomycetidae; Cladosporiales;
            Cladosporiaceae; Cladosporium.
REFERENCE   1  (bases 1 to 182)
  AUTHORS   El-Dawy,E.G.A.M.
  TITLE     Morphological, molecular characterization, plant pathogenicity and
            biocontrol of Cladosporium complex groups associated with faba
            beans
  JOURNAL   unpublished
REFERENCE   2  (bases 1 to 182)
  AUTHORS   El-Dawy,E.G.A.M.
  TITLE     Direct Submission
  JOURNAL   Submitted (09-MAY-2021) botany, south valley university, qena,
            Qena, Egypt 83523, Egypt
COMMENT     GenBank staff is unable to verify sequence and/or annotation
            provided by the submitter.
            Bankit Comment: TOTAL # OF SEQS:17
            
            ##Assembly-Data-START##
            Sequencing Technology :: Sanger dideoxy sequencing
            ##Assembly-Data-END##
FEATURES             Location/Qualifiers
     source          1..182
                     /organism="Cladosporium limoniforme"
                     /mol_type="genomic DNA"
                     /db_xref="taxon:1758467"
                     /note="extrachromosomal"
BASE COUNT       44 a     60 c     36 g     42 t
ORIGIN      
        1 tcgtagtcca aaaacacctt tcctgcgccc tgtcagacgg ccagctgaca acatcctagc
       61 ttccattgtc ggcagacccc gtcaccatgg gtatgctcca ccactctccc ttcgacgcca
      121 tcagttccaa tgtctaaccg tagcatagta tcatgatcgg tatgggccaa aaggactcgt
      181 aa
//
LOCUS       SVUCl22                  181 bp    DNA     linear   PLN 09-MAY-2021
DEFINITION  UNVERIFIED: Cladosporium limoniforme extrachromosomal.
ACCESSION   SVUCl22
VERSION
KEYWORDS    UNVERIFIED.
SOURCE      Cladosporium limoniforme
  ORGANISM  Cladosporium limoniforme
            Eukaryota; Fungi; Dikarya; Ascomycota; Pezizomycotina;
            Dothideomycetes; Dothideomycetidae; Cladosporiales;
            Cladosporiaceae; Cladosporium.
REFERENCE   1  (bases 1 to 181)
  AUTHORS   El-Dawy,E.G.A.M.
  TITLE     Morphological, molecular characterization, plant pathogenicity and
            biocontrol of Cladosporium complex groups associated with faba
            beans
  JOURNAL   unpublished
REFERENCE   2  (bases 1 to 181)
  AUTHORS   El-Dawy,E.G.A.M.
  TITLE     Direct Submission
  JOURNAL   Submitted (09-MAY-2021) botany, south valley university, qena,
            Qena, Egypt 83523, Egypt
COMMENT     GenBank staff is unable to verify sequence and/or annotation
            provided by the submitter.
            Bankit Comment: TOTAL # OF SEQS:17
            
            ##Assembly-Data-START##
            Sequencing Technology :: Sanger dideoxy sequencing
            ##Assembly-Data-END##
FEATURES             Location/Qualifiers
     source          1..181
                     /organism="Cladosporium limoniforme"
                     /mol_type="genomic DNA"
                     /db_xref="taxon:1758467"
                     /note="extrachromosomal"
BASE COUNT       43 a     61 c     37 g     40 t
ORIGIN      
        1 tcgtagtcca aaacaccttt cctgcgccct gccagacggc cagctgacaa cattatagct
       61 tccattgtcg gcagaccccg tcaccatggg tatgctccac cactctccct tcgacgccat
      121 cagttccaat gtctaaccgc agcacagtat catgatcggt atgggccaga aggactcgta
      181 a
//
LOCUS       SVUCl23                  171 bp    DNA     linear   PLN 09-MAY-2021
DEFINITION  UNVERIFIED: Cladosporium limoniforme extrachromosomal.
ACCESSION   SVUCl23
VERSION
KEYWORDS    UNVERIFIED.
SOURCE      Cladosporium limoniforme
  ORGANISM  Cladosporium limoniforme
            Eukaryota; Fungi; Dikarya; Ascomycota; Pezizomycotina;
            Dothideomycetes; Dothideomycetidae; Cladosporiales;
            Cladosporiaceae; Cladosporium.
REFERENCE   1  (bases 1 to 171)
  AUTHORS   El-Dawy,E.G.A.M.
  TITLE     Morphological, molecular characterization, plant pathogenicity and
            biocontrol of Cladosporium complex groups associated with faba
            beans
  JOURNAL   unpublished
REFERENCE   2  (bases 1 to 171)
  AUTHORS   El-Dawy,E.G.A.M.
  TITLE     Direct Submission
  JOURNAL   Submitted (09-MAY-2021) botany, south valley university, qena,
            Qena, Egypt 83523, Egypt
COMMENT     GenBank staff is unable to verify sequence and/or annotation
            provided by the submitter.
            Bankit Comment: TOTAL # OF SEQS:17
            
            ##Assembly-Data-START##
            Sequencing Technology :: Sanger dideoxy sequencing
            ##Assembly-Data-END##
FEATURES             Location/Qualifiers
     source          1..171
                     /organism="Cladosporium limoniforme"
                     /mol_type="genomic DNA"
                     /db_xref="taxon:1758467"
                     /note="extrachromosomal"
BASE COUNT       41 a     58 c     35 g     37 t
ORIGIN      
        1 aacacctttc ctgcgccctg ccagacggcc agctgacaac attatagctt ccattgtcgg
       61 cagaccccgt caccatgggt atgctccacc actctccctt cgacgccatc agttccaatg
      121 tctaaccgca gcacagtatc atgatcggta tgggccagaa ggactcgtaa a
//
