# Supplementary material for: Morphological, molecular characterization, plant pathogenicity and biocontrol of Cladosporium complex groups associated with faba beans
Source: Sci Rep. 2021 Jul 9;11:14183. doi: 10.1038/s41598-021-93123-w (PMC8270977; doi:10.1038/s41598-021-93123-w)
Supplement: Supplementary file 3 — Supplementary Information 3. [file 41598_2021_93123_MOESM3_ESM.txt]

LOCUS       SVUCr24                  204 bp    DNA     linear   PLN 09-MAY-2021
DEFINITION  UNVERIFIED: Cladosporium ramotenellum extrachromosomal.
ACCESSION   SVUCr24
VERSION
KEYWORDS    UNVERIFIED.
SOURCE      Cladosporium ramotenellum
  ORGANISM  Cladosporium ramotenellum
            Eukaryota; Fungi; Dikarya; Ascomycota; Pezizomycotina;
            Dothideomycetes; Dothideomycetidae; Cladosporiales;
            Cladosporiaceae; Cladosporium.
REFERENCE   1  (bases 1 to 204)
  AUTHORS   El-Dawy,E.G.A.M.
  TITLE     Morphological, molecular characterization, plant pathogenicity and
            biocontrol of Cladosporium complex groups associated with faba
            beans
  JOURNAL   unpublished
REFERENCE   2  (bases 1 to 204)
  AUTHORS   El-Dawy,E.G.A.M.
  TITLE     Direct Submission
  JOURNAL   Submitted (09-MAY-2021) botany, south valley university, qena,
            Qena, Egypt 83523, Egypt
COMMENT     GenBank staff is unable to verify sequence and/or annotation
            provided by the submitter.
            Bankit Comment: TOTAL # OF SEQS:2
            
            ##Assembly-Data-START##
            Sequencing Technology :: Sanger dideoxy sequencing
            ##Assembly-Data-END##
FEATURES             Location/Qualifiers
     source          1..204
                     /organism="Cladosporium ramotenellum"
                     /mol_type="genomic DNA"
                     /db_xref="taxon:470174"
                     /note="extrachromosomal"
BASE COUNT       48 a     72 c     45 g     39 t
ORIGIN      
        1 ggggaagcaa ccaccaagtt ttccgtaagt cccaaaacgc ccgcttctct cggagcccga
       61 cggccagctg acaacatcct agcttccatt gtcggcagac cccgtcacca tgggtatgct
      121 ctccttgccc tccccaccac cgccgaatcc aatgtctaac cgcagcgcag tatcatgatc
      181 ggtatgggcc aaaaggactc gtaa
//
LOCUS       SVUCr25                  194 bp    DNA     linear   PLN 09-MAY-2021
DEFINITION  UNVERIFIED: Cladosporium ramotenellum extrachromosomal.
ACCESSION   SVUCr25
VERSION
KEYWORDS    UNVERIFIED.
SOURCE      Cladosporium ramotenellum
  ORGANISM  Cladosporium ramotenellum
            Eukaryota; Fungi; Dikarya; Ascomycota; Pezizomycotina;
            Dothideomycetes; Dothideomycetidae; Cladosporiales;
            Cladosporiaceae; Cladosporium.
REFERENCE   1  (bases 1 to 194)
  AUTHORS   El-Dawy,E.G.A.M.
  TITLE     Morphological, molecular characterization, plant pathogenicity and
            biocontrol of Cladosporium complex groups associated with faba
            beans
  JOURNAL   unpublished
REFERENCE   2  (bases 1 to 194)
  AUTHORS   El-Dawy,E.G.A.M.
  TITLE     Direct Submission
  JOURNAL   Submitted (09-MAY-2021) botany, south valley university, qena,
            Qena, Egypt 83523, Egypt
COMMENT     GenBank staff is unable to verify sequence and/or annotation
            provided by the submitter.
            Bankit Comment: TOTAL # OF SEQS:2
            
            ##Assembly-Data-START##
            Sequencing Technology :: Sanger dideoxy sequencing
            ##Assembly-Data-END##
FEATURES             Location/Qualifiers
     source          1..194
                     /organism="Cladosporium ramotenellum"
                     /mol_type="genomic DNA"
                     /db_xref="taxon:470174"
                     /note="extrachromosomal"
BASE COUNT       44 a     70 c     41 g     39 t
ORIGIN      
        1 accgttttcc gtaagtccca aaacgcccgc tcttactcgc agcccgacgg ccagctgaca
       61 acatcctagc ttccattgtc ggcagacccc gtcaccatgg gtatgctctc cttgccctcc
      121 ccaccaccgc cgaatccaat gtctaaccgc agcgcagtat catgatcggt atgggccaga
      181 aaaggactcg taga
//
