# Supplementary material for: Morphological, molecular characterization, plant pathogenicity and biocontrol of Cladosporium complex groups associated with faba beans
Source: Sci Rep. 2021 Jul 9;11:14183. doi: 10.1038/s41598-021-93123-w (PMC8270977; doi:10.1038/s41598-021-93123-w)
Supplement: Supplementary file 4 — Supplementary Information 4. [file 41598_2021_93123_MOESM4_ESM.txt]

LOCUS       SVUCs26                  195 bp    DNA     linear   PLN 09-MAY-2021
DEFINITION  UNVERIFIED: Cladosporium sphaerospermum extrachromosomal.
ACCESSION   SVUCs26
VERSION
KEYWORDS    UNVERIFIED.
SOURCE      Cladosporium sphaerospermum
  ORGANISM  Cladosporium sphaerospermum
            Eukaryota; Fungi; Dikarya; Ascomycota; Pezizomycotina;
            Dothideomycetes; Dothideomycetidae; Cladosporiales;
            Cladosporiaceae; Cladosporium.
REFERENCE   1  (bases 1 to 195)
  AUTHORS   El-Dawy,E.G.A.M.
  TITLE     Morphological, molecular characterization, plant pathogenicity and
            biocontrol of Cladosporium complex groups associated with faba
            beans
  JOURNAL   unpublished
REFERENCE   2  (bases 1 to 195)
  AUTHORS   El-Dawy,E.G.A.M.
  TITLE     Direct Submission
  JOURNAL   Submitted (09-MAY-2021) botany, south valley university, qena,
            Qena, Egypt 83523, Egypt
COMMENT     GenBank staff is unable to verify sequence and/or annotation
            provided by the submitter.
            Bankit Comment: TOTAL # OF SEQS:1
            
            ##Assembly-Data-START##
            Sequencing Technology :: Sanger dideoxy sequencing
            ##Assembly-Data-END##
FEATURES             Location/Qualifiers
     source          1..195
                     /organism="Cladosporium sphaerospermum"
                     /mol_type="genomic DNA"
                     /db_xref="taxon:92950"
                     /note="extrachromosomal"
BASE COUNT       47 a     67 c     43 g     38 t
ORIGIN      
        1 gtagtctgag acacctgttt cactccccac gccggatcgc tcgggtgact gacaattccc
       61 tcccaacccc ccttggccgg aaaccccgtc cccctgggga aggcttgctt cccaattccc
      121 ggtcggcgga aaacaaattg gttccaacct ttcccccaat tacatgaacg ggaagggcca
      181 aaaaggaatc ctaaa
//
