# Supplementary material for: Morphological, molecular characterization, plant pathogenicity and biocontrol of Cladosporium complex groups associated with faba beans
Source: Sci Rep. 2021 Jul 9;11:14183. doi: 10.1038/s41598-021-93123-w (PMC8270977; doi:10.1038/s41598-021-93123-w)
Supplement: Supplementary file 5 — Supplementary Information 5. [file 41598_2021_93123_MOESM5_ESM.txt]

>SVUCc1 Cladosporium cladosporioides
AGTCTAAAGACACCTGTTTCGCCCATCTCGCAATTCCGAGCTGACACTCTTCCCAGCTTC
CATTGTCGGCAGACCCCGTCACCATGGGTATGCATTCTCCCCGCGAGCCTCCCTGTCGCG
CGCAGCCAATTCTAACCCCTCCGCAGTATCATGATCGGTATGGGCCAGAAGGACTCGTAA
ATATTTTTTACCTCTTTTGCCCCTCTTTCTGGGCGGGGGTGCGTGTTCGGTTTTTCCCCC
CTCGCCGGTGGT
>SVUCc2 Cladosporium cladosporioides
TTCGTAGTCTAAGACACCTGTTTCGCCCATCTCGCAATTCCGAGCTGACACTCTTCCCAG
CTTCCATTGTCGGCAGACCCCGTCACCATGGGTATGCATTCTCCCCGCGAGCCTCCCTGT
CGCGCGCAGCCAATTCTAACCCCTCCGCAGTATCATGATCGGTATGGGCCAGAAGGACTC
GTAA
>SVUCc3 Cladosporium cladosporioides
GAATTTAACCGTAAGTTCTTAAAGACACCTGTTTCTCGCCCATCTCGCAAGTTCCGAGCT
GATACTCTTCCCAGCTAACATTGTCGGCAGACCCCGTCACCATGGGTATGCATTCTCCCC
GCGAGCCTCCCTGTCGCGCGCAGCCGATTCTAACCCCTCCGCAGTATCATGATCGGTATG
GGCCAAAAGGACTCGTAA
>SVUCc4 Cladosporium cladosporioides 
TCCGTAGTCTAAAGACACCTGTTTCGCCCATCTCGCAATTCCGAGCTGATACTCTTCCCA
GCTTCCATTGTCGGCAGACCCCGTCACCATGGGTATGCATTCTCCCCGCGAGCCTCCCTG
TCGCGCGCAGCCAATTCTAACCCCTCCGCAGTATCATGATCGGTATGGGCCAGAAAGGAC
TCGTAA
>SVUCc5 Cladosporium cladosporioides
GTTCGTAGTCTAAGACACCTGTTTCGCCCATCTCGCAATTCCGAGCTGACACTCTTCCCA
GCTTCCATTGTCGGCAGACCCCGTCACCATGGGTATGCATTCTCCCCGCGAGCCTCCCTG
TCGCGCGCAGCCAATTCTAACCCCTCCGCAGTATCATGATCGGTATGGGCCAGAAGGACT
CGTAA
>SVUCc6 Cladosporium cladosporioides
TCCGTAGTCTAAGACACCTGTTTCGCCCATCTCGCAATTCCGAGCTGACACTCTTCCCAG
CTTCCATTGTCGGCAGACCCCGTCACCATGGGTATGCATTCCCCCCGCGAGCCTCTTTAT
CGCGCGCAGCCAGTTCTAACCCCTCCGCAGTATCATGATCGGTATGGGCCAAAAGGACTC
GTAA
>SVUCl7 Cladosporium limoniforme
AAACACCTTTCCTGCGCCCGTGCCAGACGGCCAGCTGACAACATCCTAGCTTCCATTGTC
GGCAGACCCCGTCACCATGGGTATGCTCCACCACTCTCCCTTCGACGCCATCAGTTCCAA
TGTCTAACCGCAGCACAGTATCATGATCGGTATGGGCCAGAAGGACTCGTA
>SVUCl8 Cladosporium limoniforme
GTAGTCCAAAAACACCTTTCCTGCGCCCTGCCAGACGGCCAGCTGACAACATCCTAGCTT
CCATTGTCGGCAGACCCCGTCACCATGGGTATGCTCCACCACTCTCCCTTCGACGCCATC
AGTTCCAATGTCTAACCGCAGCACAGTATCATGATCGGTATGGGCCAGAAGGACTCGTAA
>SVUCl9 Cladosporium limoniforme
ACACCTTTCCTGCGCCCTGCCAGACGGCCAGCTGACAACATCCTAGCTTCCATTGTCGGC
AGACCCCGTCACCATGGGTATGCTCCACCACTCTCCCTTCGACGCCATCAGTTCCAATGT
CTAACCGCAGCACAGTATCATGATCGGTATGGGCCAGAAAGGACTCGTAA
>SVUCl10 Cladosporium limoniforme
TTCGTAGTCCAAAAACACCTTTCCTGCGCCCTGCCAGACGGCCAGCTGACAACATTATAG
CTTCCATTGTCGGCAGACCCCGTCACCATGGGTATGCTCCACCACTCTCCCTTCGACGCC
ATCAGTTCCAATGTCTAACCGCAGCACAGTATCATGATCGGTATGGGCCAGAAGGACTCG
AAA
>SVUCl11 Cladosporium limoniforme
TCGTAGTCCAAAAACACCTTTCCTGCGCCCTGCCAGACGGCCAGCTGACAACATCCTAGC
TTCCATTGTCGGCAGACCCCGTCACCATGGGTATGCTCCACCACTCTCCCTTCGACGCCA
TCAGTTCCAATGTCTAACCGCAGCACAGTATCATGATCGGTATGGGCCAGAAGGACTCGT
AA
>SVUCl12 Cladosporium limoniforme
TCCGTAGTCCAAAAACACCTTTCCTGCGCCCTGCCAGACGGCCAGCTGACAACATCCTAG
CTTCCATTGTCGGCAGACCCCGTCACCATGGGTATGCTCCACCACTCTCCCTTCGACGCC
ATCAGTTCCAATGTCTAACCGCAGCACAGTATCATGATCGGTATGGGCCAGAAAGGACTC
GTAAA
>SVUCl13 Cladosporium limoniforme
CGTAAGTCCAAAAAACACCTTTCCTGCGCCCTGCCAGACGGCCAGCTGACAACATTATAG
CTTCCATTGTCGGCAGACCCCGTCACCATGGGTATGCTCCACCACTCTCCCTTCGACGCC
ATCAGTTCCAATGTCTAACCGCAGCACAGTATCATGATCGGTATGGGCCAGAAAGGACTC
GTAT
>SVUCl14 Cladosporium limoniforme
TTCGTAGTCCAAAAAACACCTTTCCTGCGCCCTGCCAGACGGCCAGCTGACAACATCCTA
GCTTCCATTGTCGGCAGACCCCGTCACCATGGGTATGCTCCACCACTCTCCCTTCGACGC
CATCAGTTCCAATGTCTAACCGCAGCACAGTATCATGATCGGTATGGGCCAGAAGGACTC
GTAAA
>SVUCl15 Cladosporium limoniforme 
CGTAGTCCAAAAACACCTTTCCTGCGCCCTGCCAGACGGCCAGCTGACAACATCCTAGCT
TCCATTGTCGGCAGACCCCGTCACCATGGGTATGCTCCACCACTCTCCCTTCGACGCCAT
CAGTTCCAATGTCTAACCGCAGCACAGTATCATGATCGGTATGGGCCAGAAGGACTCGTA
A
>SVUCl16 Cladosporium limoniforme
TCCGTAGTCCAAAAAACACCTTTCCTGCGCCCTGCCAGACGGCCAGCTGACAACATTATA
GCTTCCATTGTCGGCAGACCCCGTCACCATGGGTATGCTCCACCACTCTCCCTTCGACGC
CATCAGTTCCAATGTCTAACCGCAGCACAGTATCATGATCGGTATGGGCCAGAAAGGACT
CGTAA
>SVUCl17 Cladosporium limoniforme
TCCGTAGTCCAGCCGCACCTTTCCTGCGCCCTGCCAGACGGGAAGCTGACAACATCCTAG
CTTCCATTGTCGGCAGACCCCGTCACCATGGGTATGCTCCACCACTCTCCCTTCGACGCC
ATCAGTTCCAATGTCTAACCGCAGCACAGTATCATGATCGGTATGGGCCAGAAGGACTCG
TAAA
>SVUCl18 Cladosporium limoniforme
TCGTAAGTCCAAAAACACCTTTCCTGCGCCCTGCCAGACGGCCAGCTGACAACATTATAG
CTTCCATTGTCGGCAGACCCCGTCACCATGGGTATGCTCCACCACTCTCCCTTCGACGCC
ATCAGTTCCAATGTCTAACCGCAGCACAGTATCATGATCGGTATGGGCCAGAAGGACTCG
TAA
>SVUCl19 Cladosporium limoniforme
CGTAGTCCAAAAACACCTTTCCTGCGCCCTGCCAGACGGCCAGCTGACAACATCCTAGCT
TCCATTGTCGGCAGACCCCGTCACCATGGGTATGCTCCACCACTCTCCCTTCGACGCCAT
CAGTTCCAAAGTCTAACCGCAGCACAGTATCATGATCGGTATGGGCCAGAAGGACTCGTA
A
>SVUCl20 Cladosporium limoniforme
CGTAAGTCCAAAACACCTTTCCTGCGCCCTGCCAGACGGCCAGCTGACAACATTATAGCT
TCCATTGTCGGCAGACCCCGTCACCATGGGTATGCTCCACCACTCTCCCTTCGACGCCAT
CAGTTCCAATGTCTAACCGCAGCACAGTATCATGATCGGTATGGGCCAGAAGGACTCGTA
A
>SVUCl21 Cladosporium limoniforme
TCGTAGTCCAAAAACACCTTTCCTGCGCCCTGTCAGACGGCCAGCTGACAACATCCTAGC
TTCCATTGTCGGCAGACCCCGTCACCATGGGTATGCTCCACCACTCTCCCTTCGACGCCA
TCAGTTCCAATGTCTAACCGTAGCATAGTATCATGATCGGTATGGGCCAAAAGGACTCGT
AA
>SVUCl22 Cladosporium limoniforme
TCGTAGTCCAAAACACCTTTCCTGCGCCCTGCCAGACGGCCAGCTGACAACATTATAGCT
TCCATTGTCGGCAGACCCCGTCACCATGGGTATGCTCCACCACTCTCCCTTCGACGCCAT
CAGTTCCAATGTCTAACCGCAGCACAGTATCATGATCGGTATGGGCCAGAAGGACTCGTA
A
>SVUCl23 Cladosporium limoniforme
AACACCTTTCCTGCGCCCTGCCAGACGGCCAGCTGACAACATTATAGCTTCCATTGTCGG
CAGACCCCGTCACCATGGGTATGCTCCACCACTCTCCCTTCGACGCCATCAGTTCCAATG
TCTAACCGCAGCACAGTATCATGATCGGTATGGGCCAGAAGGACTCGTAAA
>SVUCr24 Cladosporium ramotenellum 
GGGGAAGCAACCACCAAGTTTTCCGTAAGTCCCAAAACGCCCGCTTCTCTCGGAGCCCGA
CGGCCAGCTGACAACATCCTAGCTTCCATTGTCGGCAGACCCCGTCACCATGGGTATGCT
CTCCTTGCCCTCCCCACCACCGCCGAATCCAATGTCTAACCGCAGCGCAGTATCATGATC
GGTATGGGCCAAAAGGACTCGTAA
>SVUCr25 Cladosporium ramotenellum
ACCGTTTTCCGTAAGTCCCAAAACGCCCGCTCTTACTCGCAGCCCGACGGCCAGCTGACA
ACATCCTAGCTTCCATTGTCGGCAGACCCCGTCACCATGGGTATGCTCTCCTTGCCCTCC
CCACCACCGCCGAATCCAATGTCTAACCGCAGCGCAGTATCATGATCGGTATGGGCCAGA
AAAGGACTCGTAGA
>SVUCs26 Cladosporium sphaerospermum
GTAGTCTGAGACACCTGTTTCACTCCCCACGCCGGATCGCTCGGGTGACTGACAATTCCC
TCCCAACCCCCCTTGGCCGGAAACCCCGTCCCCCTGGGGAAGGCTTGCTTCCCAATTCCC
GGTCGGCGGAAAACAAATTGGTTCCAACCTTTCCCCCAATTACATGAACGGGAAGGGCCA
AAAAGGAATCCTAAA
>MF474096.1 Cladosporium ramotenellum 

ATGTGCAAGGCCGGTTTCGCCGGTGACGATGCGCCCAGAGCCGTTTTCCGTAAGTCCCAAA
ACGCCCGCT
TCTCTCGGAGCCCGACGGCCAGCTGACAACATCCTAGCTTCCATTGTCGGCAG
ACCCCGTCACCATGGGT
ATGCTCTCCTTGCCCTCCCCACCACCGCCGAATCCAATGTCTAAC
CGCAGCGCAGTATCATGATCGGTAT
GGGCCAGAAGGACTCGT


>KT600624.1 Cladosporium ramotenellum 

CAAGGCCGGTTTCGCCGGTGACGATGCGCCCAGAGCCGTTTTCCGTAAGTCCCAAAACGCCCG
CTTCTCT
CGGAGCCCGACGGCCAGCTGACAACATCCTAGCTTCCATTGTCGGCAGACCCCGTC
ACCATGGGTATGCT
CTCCTTGCCCTCCCCACCACCGCCGAATCCAATGTCTAACCGCAGCGCAG
TATCATGATCGGTATGGGCC
AGAAGGACTC


>MG680525.1 Cladosporium limoniforme 

GCGCCCAGAGCCGTTTTCCGTAAGTCCAAAAAACACCTTTCCTGCGCCCTGCCAGACGGCCAGC
TGACAA
CATTATAGCTTCCATTGTCGGCAGACCCCGTCACCATGGGTATGCTCCACCACTCTCC
CTTCGACGCCAT
CAGTTCCAATGTCTAACCGCAGCACAGTATCATGATCGGTATGGGCCAGAAG
GACTCGTAA


>KX239998.1 Cladosporium limoniforme 

ATGTGCAAGGCCGGTTTCGCCGGTGACGATGCGCCCAGAGCCGTTTTCCGTAAGTCCAAAAAAC
ACCTTT
CCTGCGCCCTGCCAGACGGCCAGCTGACAACATCCTAGCTTCCATTGTCGGCAGACCC
CGTCACCATGGG
TATGCTCCACCACTCTCCCTTCGACGCCATCAGTTCCAATGTCTAACCGCAG
CACAGTATCATGATCGGT
ATGGGCCAGAAGGACTCGTA


>AB572867.1 Cladosporium sphaerospermum 
CGGTGACGATGCGCCCAGAGCCGTTTTCCGTAAGTCTGAAGACACCTGTTTCACTCCCCACTCC
GGATCG
CTCGGGTGACTGACAATTCCATCACAGCCTCCATTGTCGGTAGACCCCGTCACCATGG
GTATGCATTGCT
CCCCAATCCGCGCTCGCCGCAGAGCAAGTTGTTTCTAACCTTCCGCGCAGTAT
CATGATCGGT


>MF474107.1 Cladosporium sphaerospermum 

GTTTCGCCGGTGACGATGCGCCCAGAGCCGTTTTCCGTAAGTCTGAAGACACCTGTTTCACTCCC
CACGC
CGGATCGCTCGGGTGACTGACAACTCCATCACAGCCTCCATTGTCGGTAGACCCCGTCAC
CATGGGTATG
CAGTGCTCCCCAATCCGCGCTCGCCGCAGAGCAAGTTGTTTCTAACCTTCCGCGC
AGTATCATGATCGGT
ATGGGTCAGAAGGACTCCTACGTCGGTGATGAGGCACAG


>MG680523.1 Cladosporium cladosporioides 

GACGATGCGCCCAGAGCCGTTTTCCGTAAGTCTAAAGACACCTGTTTCGCCCATCTCGCAATTCC
GAGCT
GATACTCTTCCCAGCTTCCATTGTCGGCAGACCCCGTCACCATGGGTATGCATTCTCCCC
GCGAGCCTCC
CTGTCGCGCGCAGCCAATTCTAACCCCTCCGCAGTATCATGATCGGTATGGGCCA
GAAGGACTCGTAA


>KU315007.1 Cladosporium cladosporioides 

AAGGCCGGTTTCGCCGGTGACGATGCGCCCAGAGCCGTTTTCCGTAAGTCTAAAGACACCTGTTT
CGCCC
ATCTCGCAATTCCGAGCTGATACTCTTCCCAGCTTCCATTGTCGGCAGACCCCGTCACCA
TGGGTATGCA
TTCTCCCCGCGAGCCTCCCTGTCGCGCGCAGCCAATTCTAACCCCTCCGCAGTATC
ATGATCGGTATGGG
CCAGAAGGACTCGTA


>MK896856.1 Alternaria alternata 

ATGTGCAAGGCCGGTTTCGCCGGTGACGATGCGCCCCGAGCAGTCTTCCGTAAGTACCTCCATCT
CCGCC
TTATCAGCCAAGGCTGCATCAAGCGCGATTCGAGAGCACTTTCTGACAGCTCGCAGCTTC
CATCGTCGGC
CGACCGCGTCACCATGGGTACGATGAACCTCCCGTAATTCCCACGCAATCCGCCA
TCTAACAACACACAG
TATCATGAT
